# Supplementary material for: The Role of Fetal MRI in the Evaluation of Ventriculomegaly: A Scoping Review
Source: Children (Basel). 2026 Jul 22;13(7):971. doi: 10.3390/children13070971 (PMC13406531; doi:10.3390/children13070971)
Supplement: Supplementary file 1 [file children-13-00971-s001.zip]

Archive with 1 entries (1 files):
- children-4386401-supplementary.pdf
